# Supplementary material for: STING enhances cell death through regulation of reactive oxygen species and DNA damage
Source: Nat Commun. 2021 Apr 19;12:2327. doi: 10.1038/s41467-021-22572-8 (PMC8055995; doi:10.1038/s41467-021-22572-8)
Supplement: Supplementary file 4 — Supplementary Data 1 [file 41467_2021_22572_MOESM4_ESM.xlsx]

## Sheet: For manuscript
Gene	Log2FC (KO:WT)	Adjusted P-value
AC092143.1	-24.3099	8.85232e-07
MIR1244-1	-9.73378	0.000894895
RSAD2	-8.38423	6.8172e-38
OASL	-7.51085	0
CXCL11	-7.03751	7.58631e-05
HERC5	-6.04423	8.25548e-292
SCN3A	-5.83065	8.78616e-11
CCL5	-5.70488	1.31335e-34
AC022384.1	-5.04506	0.00142185
PTPRZ1	-4.96557	9.70041e-16
IFIT2	-4.78482	0
TMEM256-PLSCR3	-4.55099	0.0495351
IFIT3	-4.15896	5.37035e-143
DDX60	-4.15601	1.6008e-278
CEACAM1	-4.05991	7.07024e-22
IFI44L	-4.0019	6.83398e-52
CMPK2	-3.66792	1.95355e-64
OAS2	-3.45594	3.47548e-58
IFI44	-3.34593	1.06368e-145
DDX58	-3.18387	1.76453e-131
MX2	-3.18121	3.48721e-29
CFAP54	-3.15509	0.00307642
XAF1	-3.09888	1.00738e-08
RTP4	-3.09683	9.1534e-15
MX1	-3.05468	6.34803e-89
NCF2	-2.98007	2.84152e-19
RNF144A	-2.86918	4.90822e-18
IFI27	-2.83873	3.76764e-28
ABCC9	-2.70646	0.00537946
SPOCK1	-2.6852	8.37022e-121
FGF2	-2.61889	1.21912e-115
GBP4	-2.50971	1.70282e-22
IFIT1	-2.41167	2.04734e-110
ISG20	-2.34866	1.00254e-66
ISG15	-2.29967	2.12311e-132
LAMA1	-2.26391	0.000257605
CCL22	-2.23073	9.05938e-08
RARRES3	-2.18051	2.15656e-30
KLF4	-2.16626	6.62701e-35
CYP2W1	-1.98848	0.00981276
IFI6	-1.96191	3.44308e-13
PRLR	-1.95316	1.03404e-19
OAS1	-1.94201	4.13759e-19
PPM1K	-1.90937	8.29654e-16
AC018644.1	-1.87625	0.0429035
ZBED6	-1.85088	0.0178608
CPNE5	-1.84659	0.0496217
HERC6	-1.80579	1.97692e-147
EPSTI1	-1.76866	1.09336e-14
SP8	-1.75376	3.52789e-21
TMEM173	-1.74188	7.27804e-61
BST2	-1.73929	8.64332e-38
PRR15	-1.71907	1.45434e-09
AC026333.3	-1.70392	0.0149529
VEGFC	-1.58176	1.95977e-23
HLA-B	-1.5625	4.39133e-39
DUOX2	-1.55184	0.0221967
MTMR7	-1.54181	0.0462461
LZTS1	-1.52913	7.16301e-08
CPSF1P1	-1.48094	0.00103592
DTNA	-1.45667	0.0140453
COLGALT2	-1.44709	0.0231359
PDCD1LG2	-1.43969	0.00486984
BISPR	-1.42268	0.00111965
SLC15A3	-1.41863	4.13745e-06
CALCB	-1.41232	0.0145618
PMAIP1	-1.40417	2.4281e-23
PODXL	-1.3841	3.80558e-31
PLCG2	-1.37781	2.16833e-42
IL7R	-1.37425	8.36964e-84
HSH2D	-1.31906	3.30411e-07
DHX58	-1.30009	7.45748e-12
NFE2L3	-1.29919	1.96384e-26
CCND2	-1.28712	2.02433e-94
SENCR	-1.26772	0.0215836
WARS	-1.26268	4.84913e-16
MAPK8IP2	-1.25251	0.0284592
KRT16P6	-1.25094	2.67479e-20
AL365181.3	-1.24887	1.65274e-07
EDA	-1.24552	9.37873e-05
C17orf99	-1.2323	0.000216574
SALL1	-1.22788	7.68346e-06
ODF3B	-1.16952	0.048309
THSD7B	-1.16278	4.80825e-08
BACH2	-1.15609	0.0356979
SLC2A13	-1.14863	1.4895e-08
AL359851.1	-1.14513	0.0305532
AC026191.1	-1.12325	0.0373063
GNAO1	-1.11933	0.00833029
TIAF1	-1.11731	0.0164786
TMEM136	-1.11722	0.0352069
AC010186.2	-1.10104	0.000259787
TMEM182	-1.09662	0.00345277
LINC00431	-1.09027	0.042291
GRB10	-1.08974	6.17073e-32
HOXB9	-1.08969	3.71222e-10
SPEF2	-1.06489	0.000192706
CASP2	-1.05169	0.0284592
ZNF10	-1.04647	0.000327021
GAS7	-1.04214	0.0102207
EEF1A2	-1.04161	4.5021e-78
BRSK1	-1.04145	2.48704e-12
GPR50	-1.03768	0.0160767
MPP7	-1.0304	1.56193e-59
KCNV1	-1.02554	0.00235423
NRCAM	-1.02486	7.92204e-07
REC8	-1.02469	1.07961e-07
IRF9	-1.01383	0.00127174
PDPN	-1.00097	0.00546917
BOLA1	-0.994545	0.0121853
INHBE	-0.9896	0.00502009
PIK3AP1	-0.981001	0.00355164
OAS3	-0.974284	1.78961e-57
LYPD6B	-0.972374	4.07998e-05
NAP1L2	-0.969737	0.00112804
CISD2	-0.965717	0.00212317
PLAUR	-0.946982	1.59736e-06
TMEM151A	-0.941632	0.0468194
SYNE3	-0.93741	0.00503703
RYR2	-0.931517	0.00212993
HCAR3	-0.930183	4.18053e-07
TRANK1	-0.925257	1.1018e-10
APOL1	-0.917072	2.94696e-11
PDLIM3	-0.905315	0.0396751
ZNF93	-0.901868	0.0106173
AC008969.1	-0.884696	0.0482207
ETV7	-0.882199	0.000712892
SEMA3D	-0.880215	2.46553e-08
AC016831.1	-0.877837	7.09532e-07
AL136295.5	-0.877632	3.67872e-08
DDX60L	-0.866907	1.3582e-17
AC027644.3	-0.861326	0.00230529
LGALS9	-0.859293	0.047379
ZC3HAV1	-0.855805	5.9034e-65
IRF7	-0.854581	3.3926e-05
TMEM27	-0.852881	0.00355164
RHEBL1	-0.850657	0.022939
SAMD9	-0.848967	1.09686e-20
RNF223	-0.844347	0.0118847
HELZ2	-0.844196	1.17993e-08
ZNFX1	-0.837296	7.54275e-32
PDZD2	-0.832674	0.00604125
NSUN4	-0.827171	0.0214311
HCAR2	-0.824894	8.20698e-06
IFIH1	-0.815932	1.72965e-09
C19orf66	-0.809648	0.00959427
TNFRSF9	-0.80533	0.000327323
SP110	-0.803643	8.59129e-11
PARP12	-0.802321	2.9902e-07
SECTM1	-0.800441	0.010042
ST8SIA4	-0.797216	0.0270582
C6orf141	-0.796232	0.0332241
AC018553.1	-0.791863	0.00380827
GRINA	-0.788892	0.0245697
TBX2	-0.787484	0.0109045
COL5A3	-0.782709	0.000142958
AL162377.1	-0.773103	0.0473478
RELL2	-0.761343	0.00222435
NOV	-0.760466	0.00480652
SLFN5	-0.75751	7.10302e-28
C16orf58	-0.756352	0.000372892
GPX3	-0.754708	0.0393004
GMPR	-0.754567	0.0465713
APBB1	-0.747257	0.0226561
METTL15	-0.737857	0.0250085
ZNF559	-0.733798	0.0269487
IL11	-0.730831	0.00800212
CCDC122	-0.72771	0.00235423
SERPINE1	-0.724458	8.41861e-07
HMGN5	-0.724335	3.85643e-06
HLA-F	-0.722945	0.0105242
MYPN	-0.720399	1.5577e-20
SAMHD1	-0.713936	5.36375e-22
FLI1	-0.708094	6.5982e-06
UBE2L6	-0.703719	1.31731e-26
PARP9	-0.700803	3.22607e-10
ACKR3	-0.697843	4.71149e-08
FN1	-0.696988	5.81252e-10
CDKN1A	-0.690549	5.09234e-09
PPM1E	-0.682337	0.0396751
APOL2	-0.679734	4.10245e-09
TRIM14	-0.678384	1.50394e-23
H19	-0.677228	0.00586383
AP002387.1	-0.677086	0.0440467
STAMBP	-0.675698	0.0227009
CFB	-0.673237	3.50237e-05
PARP14	-0.663776	2.52859e-11
LINC01547	-0.662788	0.00164383
IFI35	-0.662396	0.000622778
AL512488.1	-0.661919	7.66227e-09
RHOBTB1	-0.661904	1.21481e-05
TIMP3	-0.660631	0.000886089
SNCA	-0.654419	0.00174647
STEAP2	-0.652668	0.000139258
PSMB9	-0.651001	1.49249e-10
BSN	-0.647067	0.00586383
PLCB4	-0.646775	1.28743e-16
APOL6	-0.642822	1.59137e-13
WIPF1	-0.639062	0.00780224
NUDT11	-0.632838	1.43217e-07
RUNDC3A	-0.631576	0.02998
DBN1	-0.631263	0.00894106
AC073957.3	-0.630265	0.00295202
TYMP	-0.627403	0.000603673
LINC02381	-0.626627	0.0456572
ZNF711	-0.624856	1.07373e-07
ZNF704	-0.622507	2.30688e-05
RASL10B	-0.611747	0.0429086
GCC2	-0.597399	0.00781208
RPS6KC1	-0.597091	1.45628e-16
LRRC23	-0.596531	0.0068799
IFITM1	-0.594911	1.19881e-07
ACTA2	-0.594811	0.0074654
CPEB3	-0.594266	0.0243137
APOL3	-0.587545	0.0299382
FZD4	-0.585233	1.34861e-07
CTHRC1	-0.576703	0.0212422
INSR	-0.574616	1.52069e-05
EFNB3	-0.567947	1.15478e-05
IFIT5	-0.566062	7.15472e-16
COCH	-0.563754	0.00477122
TAP1	-0.559428	6.77673e-10
LCP1	-0.556124	3.32004e-11
BBS12	-0.555889	0.0182219
HELLS	-0.554497	0.0201582
DTX3L	-0.554079	1.74878e-11
AGAP2	-0.553343	0.0468194
HES4	-0.550862	0.00175784
KIAA1644	-0.55057	0.00748633
ANKRD13B	-0.5487	0.000113626
NEU1	-0.547215	0.0150933
ATP8B2	-0.545904	3.61989e-09
GPR176	-0.543218	0.0149583
CNNM1	-0.542101	8.40662e-06
LAMP3	-0.527977	0.000304927
TNC	-0.526599	0.00111965
WFDC2	-0.525786	0.00318795
TNRC6C-AS1	-0.525278	0.00383766
PAQR5	-0.524509	0.00231235
C14orf159	-0.521235	0.00355164
TRABD2A	-0.520249	2.04441e-07
EXOC3-AS1	-0.517673	0.00871853
MAN1A1	-0.513294	0.00950811
RGS20	-0.513279	0.0100547
OXLD1	-0.509751	9.46951e-05
LINC02001	-0.509501	8.39023e-09
NLRC5	-0.507559	1.19881e-07
USP18	-0.505536	0.0075838
FBXO44	-0.503732	0.021058
IGFBP7	-0.502882	0.0112301
SH3GL2	-0.502084	0.00137082
PLSCR1	-0.501148	1.87338e-07
IFITM3	-0.499955	0.00123686
VAMP2	-0.490576	0.0212422
B4GALT5	-0.487084	3.52628e-20
LPAR3	-0.484726	1.07706e-05
ARG2	-0.480157	0.0318084
PLD6	-0.479654	0.00541636
SH3KBP1	-0.477312	0.012948
UBN2	-0.476579	7.52532e-06
MAP4K4	-0.476201	5.555e-08
FRG1HP	-0.473947	0.000751873
TMEM80	-0.4712	0.0242406
PCDH7	-0.467471	0.00346962
TRIM21	-0.465483	6.22601e-06
PPP4R4	-0.46527	7.09707e-11
PLEKHA7	-0.464064	2.30688e-05
SP100	-0.461811	1.8932e-05
TRIM22	-0.461602	0.0010028
CYP24A1	-0.460898	1.68497e-05
HIST1H1C	-0.456648	3.20264e-15
SPAG9	-0.452935	1.10201e-27
TMEM205	-0.447568	0.0436941
STEAP1	-0.446565	0.01345
BEND4	-0.444564	5.47533e-05
CNRIP1	-0.444372	0.0151346
MMD	-0.443992	0.000301609
SYT17	-0.44326	0.0432027
THSD1	-0.437725	0.00450091
SPATA5	-0.435109	1.89826e-10
ARSI	-0.434156	0.0387185
DDIT3	-0.428901	0.0267863
NOCT	-0.424063	0.000115187
VEGFA	-0.423601	1.40499e-07
PROCR	-0.422377	0.0362928
TTLL1	-0.421713	0.0256764
TMEM255A	-0.421074	0.0149529
COL6A2	-0.415627	0.00115971
GARS	-0.415268	4.10764e-15
BNIP3	-0.412166	0.0294645
N4BP1	-0.41169	6.75318e-17
MUC2	-0.410561	0.0110584
KCNQ5	-0.409121	3.55681e-05
IFI16	-0.401396	0.000156585
MYO1D	-0.398825	4.10443e-12
EPOP	-0.39606	0.000493855
WIPF3	-0.395496	0.0166146
TAGLN	-0.39436	0.000169205
HIST3H2A	-0.3933	3.00667e-05
ITGA5	-0.392917	0.000329405
CYBRD1	-0.391933	0.000314691
CYTOR	-0.391603	0.0189967
CD55	-0.389471	0.000220552
ARNTL2	-0.388834	2.18174e-11
ARHGEF25	-0.387899	0.00706771
ZFP36L2	-0.386903	7.99599e-05
NES	-0.382449	0.0195316
LIF	-0.377915	8.38666e-10
MFSD13A	-0.377603	0.0193891
TP53INP2	-0.375132	0.0295287
NSUN5P2	-0.374582	0.00654441
TCF7L1	-0.373019	9.05938e-08
AC004812.2	-0.371603	0.0342352
GNB4	-0.369627	1.94777e-17
MAP1B	-0.367231	0.000945998
PLEKHA4	-0.367125	0.00147021
TGM2	-0.366703	0.0109915
C12orf76	-0.366526	0.0459883
PLTP	-0.364051	0.00980909
NT5E	-0.360783	0.000169205
CENPV	-0.359318	0.00303524
HIST1H2BK	-0.358163	0.00565119
HIST2H2BE	-0.357166	0.00766805
43532	-0.356219	3.02886e-05
RAI14	-0.355756	1.75465e-06
TMEM154	-0.350828	0.00371219
ILF3-AS1	-0.350644	0.000786517
AFAP1L2	-0.350357	0.00294811
SQOR	-0.350163	0.0352069
NUB1	-0.347942	0.00231235
43714	-0.347786	9.52966e-05
PHLDB2	-0.346221	0.000192706
ARL4C	-0.346196	0.0256906
SNHG10	-0.34612	1.36457e-06
SLC6A15	-0.344054	2.2391e-07
FOXRED2	-0.343826	0.0440202
HIST1H2BC	-0.341467	0.0313929
FAM105A	-0.339736	0.0133242
DTX4	-0.339624	0.0154618
NAV1	-0.33834	0.0210218
AREG	-0.338087	7.59704e-08
TIMP2	-0.337229	0.0249585
IGFBP4	-0.33496	3.94954e-06
SFXN3	-0.334346	0.00091038
STAT1	-0.33401	4.97572e-08
FCHSD1	-0.333965	0.00932217
KDM7A	-0.333781	0.00363956
FNDC3A	-0.333747	9.82796e-09
AP3B2	-0.328991	0.00429748
RMI1	-0.328632	2.18174e-11
MTHFD2L	-0.326148	0.0126961
VLDLR	-0.32559	0.0168124
AC139530.1	-0.322211	0.014463
S1PR3	-0.321057	0.00687623
EIF2AK2	-0.32022	1.15732e-09
SPATA33	-0.318286	0.00790466
43711	-0.317073	0.00433308
PSMB8	-0.31702	0.000505386
IRF2	-0.316578	0.00939491
VWDE	-0.315219	0.00245977
NEDD1	-0.314326	9.42429e-05
HIST1H2AC	-0.311077	0.0141416
HLA-C	-0.310656	1.41437e-08
CTSL	-0.309366	1.2817e-06
NEDD9	-0.30754	0.0110495
SPATA13	-0.307373	0.0110537
ABLIM1	-0.305802	0.0106469
SLC7A11	-0.304832	1.28989e-05
SLC46A1	-0.302225	8.91469e-08
UBE2H	-0.301232	2.48704e-12
ADAM8	-0.298388	0.0064145
ANKRD10-IT1	-0.29592	0.0222234
ETV5	-0.294942	0.0316307
TGFB1	-0.29441	0.000811795
TDRD7	-0.29422	5.5964e-08
PTGS1	-0.294104	0.0131307
TAP2	-0.292227	2.07495e-12
ZBED6CL	-0.291426	0.0410626
DYNC2LI1	-0.290163	0.0220192
OCIAD2	-0.287446	0.0413237
LAP3	-0.286832	7.63481e-06
OPTN	-0.286722	0.000161723
PSD3	-0.286455	0.0197638
LIG3	-0.28509	7.60072e-09
GATA3	-0.28453	0.04425
MED6	-0.282627	0.000225849
IL1B	-0.281843	0.000347785
FAM46A	-0.281254	0.0451559
GBP1	-0.279176	0.0111046
KIF27	-0.278835	0.0472001
TRIM26	-0.277822	0.012949
AKAP12	-0.277417	0.0214506
PUM2	-0.276404	0.00475538
STC2	-0.276265	0.0164786
PHB	-0.274903	0.0477394
NAGA	-0.273835	0.0406103
EZH1	-0.272088	0.00475538
COBL	-0.268033	0.00336797
MFSD12	-0.267496	0.0102119
C17orf51	-0.267423	0.0189967
NGFR	-0.2661	0.00091038
IRF1	-0.265401	0.0190825
TINAGL1	-0.263039	9.64621e-05
TBC1D1	-0.26214	0.00292012
INVS	-0.259521	0.0210987
NCS1	-0.259507	0.00245977
POM121	-0.256881	0.0352069
CWC25	-0.255659	0.0266998
KRT17	-0.255496	2.74076e-10
KAZN	-0.253786	0.0146943
HK2	-0.253322	0.00113354
CISD3	-0.251828	0.00144303
GRK3	-0.251626	0.045918
H1F0	-0.249497	2.49697e-17
SH2B3	-0.248188	0.00161411
PUM3	-0.244398	0.00253643
MMP24-AS1	-0.243668	0.0298156
RFXAP	-0.242028	0.00771583
NLGN2	-0.242023	0.000753615
RPGR	-0.238872	0.0401216
DHX37	-0.237935	0.00386634
APTX	-0.237197	0.0462168
HDAC5	-0.235851	0.0350182
IFFO2	-0.234648	2.36519e-05
TMEM54	-0.234386	0.0155721
GNAL	-0.232894	0.0227275
SDC4	-0.230007	0.0165045
NCR3LG1	-0.22949	0.0106744
AL513318.2	-0.228878	0.0201215
TRIM25	-0.225533	0.00487178
NAMPT	-0.222701	0.0135851
ZNF469	-0.220297	0.0143922
AATF	-0.21947	0.00987671
PDLIM7	-0.219245	0.0151346
ADSL	-0.21815	0.0305532
PARVB	-0.217485	0.0468194
AGK	-0.215313	0.0476316
PNPT1	-0.213933	0.0136355
AC245041.2	-0.213791	0.00159016
ACVR1	-0.213062	0.0144611
NLK	-0.212644	0.00322442
HMGA1	-0.210153	0.000139431
MET	-0.206749	0.00879271
NUFIP1	-0.206472	0.0175561
SOX7	-0.205819	0.0234316
GPRIN1	-0.205434	0.0482207
LLPH	-0.205111	0.0435167
ITPRIPL2	-0.204471	0.0435167
SLC29A1	-0.203623	0.00743057
MCM10	-0.199572	0.00851317
MYO1E	-0.198094	0.0182219
AL161431.1	-0.19447	0.00200219
MARCKSL1	-0.194201	0.0170279
MYBBP1A	-0.192717	0.039497
PLXNA2	-0.192083	0.02963
MYO19	-0.190981	0.0167024
PIK3C3	-0.190924	0.0472001
HOXC4	-0.189926	0.0400886
FMNL2	-0.188828	0.00103592
CEP95	-0.188494	0.0315703
IL1A	-0.188484	0.0462338
FBXO41	-0.185797	0.0492528
TWNK	-0.183664	0.00894106
BRCA1	-0.182075	0.0443325
MELTF	-0.181718	0.00939647
OSBPL3	-0.181433	0.0334161
TBC1D4	-0.17954	0.000340228
DDX21	-0.179187	5.79288e-05
EREG	-0.17771	0.0262765
TSR1	-0.176014	0.0249941
WDR43	-0.175944	0.00554644
SMARCA5	-0.17459	5.6741e-05
CDC6	-0.170444	0.00499148
OGFR	-0.169848	0.00461506
STON2	-0.168218	0.021823
SEMA3C	-0.16815	0.000829454
IQCG	-0.168015	0.0036967
MICB	-0.167835	0.0140453
EXT1	-0.166412	0.00253976
JMJD6	-0.166021	0.0472001
TEP1	-0.165975	0.0355095
RFC3	-0.163386	0.00937477
AMOTL1	-0.155572	0.035265
VPS53	-0.154988	0.0145763
ATAD5	-0.15201	0.0482814
DUSP7	-0.151967	0.016415
MRPS23	-0.150801	0.0163447
WASL	-0.150316	0.010514
COL17A1	-0.150149	0.0206766
PFKP	-0.149592	0.0237338
JARID2	-0.148996	0.0472001
LAMB1	-0.148693	0.0135496
DAB2IP	-0.148197	0.0440063
CDK12	-0.146035	0.0294687
UBE2Z	-0.143633	0.0379775
PATL1	-0.143167	0.000860211
MPRIP	-0.1414	0.00762202
RNF213	-0.138626	0.0352069
MYL9	-0.138295	0.0415929
GNA13	-0.137407	0.0102234
ANKRD40	-0.134923	0.00127652
NUDC	-0.120077	0.0396751
PITPNB	-0.118895	0.0183696
UBQLN1	-0.113405	0.00754151
RPL19	-0.112769	0.0176516
SLF2	-0.112691	0.0221967
DDX24	-0.0903737	0.0468283
HSP90AB1	-0.0899665	0.0487212
SFPQ	0.0772242	0.0496483
CCT6A	0.0891566	0.0200512
COPA	0.0937694	0.0308693
MYOF	0.0991231	0.010514
USP40	0.102757	0.0472001
TOB2	0.103227	0.0147236
MYL6	0.103419	0.0155929
FAM120A	0.104623	0.04815
CANX	0.10503	0.00886581
PPP1R15B	0.107434	0.00174973
PTGFRN	0.111257	0.0477772
SERBP1	0.115187	0.0413237
GID8	0.116737	0.0255229
PPP2R5E	0.117806	0.0435167
EGFR	0.117914	0.0245762
PANK3	0.121385	0.0189054
HNRNPUL2	0.122075	0.0458153
PRR11	0.122113	0.0147236
CERS6	0.122965	0.0312423
NPLOC4	0.123029	0.0302783
FEM1B	0.123154	0.0150594
MCCC2	0.124224	0.0301587
WDR5	0.125251	0.00438407
HSPA4	0.125885	0.00346481
B3GALNT2	0.127669	0.0436262
HMGCR	0.12833	0.0223837
BNIP2	0.128554	0.0400554
IARS2	0.128567	8.28163e-05
BRD3	0.129073	0.00182159
PSMA5	0.13006	0.000687154
IGF1R	0.13122	0.0173697
RAB1B	0.131279	0.00713431
MPP5	0.133127	0.000181487
TNPO1	0.13349	0.00105902
ESYT1	0.134818	0.0173156
MGAT2	0.135068	0.0357037
CCNB2	0.135368	0.0124806
SMAP1	0.135553	0.021618
CENPF	0.136144	0.0392449
NUP188	0.136583	0.00461506
CNN3	0.137165	0.0400424
TMOD3	0.13815	0.0147236
KDELR2	0.138209	0.0487387
IPO9	0.138253	0.000163949
C6orf132	0.138441	0.0312344
BTBD2	0.13852	0.0221967
EPHB2	0.138745	0.0151106
GNAI3	0.138761	0.00288773
AGL	0.138832	0.0207466
ATP6V0E1	0.139312	0.00141978
ERG28	0.140133	0.00199589
TIPRL	0.140507	0.0352069
ZNF770	0.140804	0.0332563
RYK	0.140969	0.0487212
NUCKS1	0.141067	8.53599e-06
SF3B4	0.141209	0.0265496
COX7A2	0.141663	0.0201582
PSMB4	0.142391	0.0316474
RBM22	0.143291	0.00555134
HDGFL3	0.144027	0.0191481
SLC30A5	0.144036	0.015644
KIF2C	0.144105	0.0305532
PFKFB2	0.144638	0.0424309
ROCK1	0.146227	0.0400886
ACO1	0.146906	0.00743929
PERP	0.148309	0.0348875
PHIP	0.148688	0.0364321
VPS13B	0.148998	0.04961
LRP5	0.149399	0.0112301
TMEM69	0.14946	0.017269
RTKN2	0.149485	0.0405596
RPS8	0.150145	0.0489533
BCL2L1	0.150255	0.0249585
TOMM20	0.15209	8.29186e-06
DCBLD2	0.152622	0.0136355
SORT1	0.153259	0.00302926
OAZ1	0.153454	0.0166146
PITPNM1	0.154025	0.0180144
KDM4A	0.155006	0.00212993
MAPKAPK2	0.155536	0.00781208
DSC2	0.155741	0.00670173
AQR	0.156901	0.00234841
FAM102B	0.159101	0.0107242
GRHL2	0.159686	0.000626559
AGRN	0.159777	0.0384132
IVD	0.160677	0.00726269
RPS27	0.162045	0.0066612
MARCKS	0.16348	0.0178608
FAM83D	0.163508	0.0109034
SQSTM1	0.1643	0.0142623
DENND5B	0.16483	0.00615894
UQCRH	0.165397	0.0124055
LEMD3	0.165909	0.00748633
TNKS1BP1	0.16681	0.0193355
CAPN2	0.167254	0.0325789
GNG12	0.167361	0.00595131
DIRC2	0.167677	0.0382827
TRPM7	0.167849	0.0190825
KCMF1	0.168635	7.51521e-05
SHC1	0.168975	0.000710592
STXBP5	0.169019	0.0482814
RPL5	0.170657	8.20368e-07
MSMO1	0.171131	0.00458288
SCD	0.171519	1.75465e-06
TOR3A	0.173103	0.0261186
ZYG11B	0.173253	2.24477e-06
SACM1L	0.173596	0.00111343
ZBED5	0.173639	0.00091038
DEPDC1B	0.174303	0.0200512
NDUFS5	0.174507	1.43832e-07
SELENOS	0.174701	0.00576208
NDFIP1	0.175162	0.00404672
LRRC41	0.175188	0.000686005
VSIR	0.175341	0.012191
FER	0.175596	0.0278219
TMEM183A	0.175913	0.00480375
STK3	0.175918	0.0400554
NECTIN1	0.176568	2.74179e-06
OAT	0.176839	0.00294776
FDX1	0.176878	0.0221967
DPP8	0.177487	0.00141554
THBS1	0.177773	0.00223963
RPS19	0.177833	0.0285302
ANKRD9	0.177982	0.0261302
SREBF1	0.178227	0.00949123
OBSCN	0.178668	0.00932217
RBM8A	0.179343	0.00492779
FH	0.179585	0.00796725
CAPN1	0.180058	0.0418871
ZFYVE9	0.18066	0.000113911
GALNT2	0.180943	0.0199651
LBR	0.18095	0.0105058
EEF1B2	0.1813	0.00470865
ACTR1B	0.18137	0.00858774
RPS14	0.18145	0.00268619
CDK19	0.18185	0.0109401
ATP8B1	0.182128	0.0205555
BRI3BP	0.182238	8.6755e-06
UQCRQ	0.182347	0.0114452
KNL1	0.183429	0.00303524
IGSF3	0.185132	0.0228887
ZFYVE21	0.185346	0.0364321
ASH1L	0.185432	0.000445166
SERTAD2	0.185448	0.000770692
INIP	0.186542	0.00894106
TSC1	0.18655	0.000313196
CDK2AP2	0.186582	0.0465783
USP33	0.187408	0.0144204
UNC119B	0.187508	0.000156585
TUBB4B	0.187546	5.08801e-05
TMEM56	0.188337	0.0164253
SPG11	0.189231	0.0461674
FIBP	0.189328	0.000322701
PGM1	0.189716	3.66402e-05
GPSM2	0.189746	1.22589e-06
CREG1	0.189753	0.00789145
KLHL15	0.190479	0.000881866
CBWD1	0.190722	0.0190677
NDC1	0.191051	0.000283319
ANP32E	0.191187	0.00296227
HNRNPA0	0.191598	0.000463118
CERS2	0.192036	2.62158e-06
IREB2	0.192205	0.000132598
FNBP1L	0.192271	0.00115971
C20orf24	0.192747	0.00218867
RIN2	0.193077	0.0481066
ZDHHC21	0.193378	0.00624391
RPRD2	0.193542	2.69477e-05
CCNB1	0.193775	2.37e-06
CMPK1	0.195454	7.31116e-06
CELSR2	0.195546	0.0030414
ASF1A	0.195913	0.00540311
NUF2	0.197507	0.0210218
TMEM59	0.198564	0.000536521
HSD17B4	0.199079	0.000729982
UNC45A	0.199359	0.000130031
PCNT	0.19936	0.00103305
GNPAT	0.199809	0.049808
BTBD7	0.200193	1.11035e-06
ASB7	0.200449	4.77781e-05
TSPAN13	0.200802	7.72009e-05
VDAC3	0.201276	0.000624082
TAX1BP3	0.201633	0.00341136
CEBPB	0.202184	0.00120884
TESMIN	0.202202	0.037665
PRPF38A	0.202581	0.00173027
ATL3	0.203088	0.00111965
SYT7	0.203341	0.000811766
DEGS1	0.20374	0.023633
FRRS1	0.203856	0.0472001
ARL8A	0.20413	0.00851317
MTX3	0.204428	0.0152869
MISP	0.20514	0.0185374
PLXNB2	0.205867	0.0279384
NKTR	0.20598	0.0232796
DHCR7	0.207083	0.0136355
ALG6	0.207327	0.00363653
C12orf49	0.207385	0.00142651
ADAM10	0.207477	0.0137967
TECR	0.207602	0.00479517
PATJ	0.208338	0.00879271
KIF14	0.208393	0.000202485
ZNF710	0.208398	0.00129614
PSRC1	0.208605	0.0262765
CA2	0.209287	0.0169054
ZNF219	0.210166	0.0271306
GLMN	0.210536	0.0105809
EGLN1	0.211075	0.0114452
PWWP2A	0.211107	0.0127005
NSDHL	0.21114	0.0017771
LRP10	0.211166	0.00348256
HPF1	0.211635	0.00595868
GLTP	0.211759	0.000550229
CCDC18	0.211915	0.00112171
RNF11	0.212461	1.85773e-06
EFNB2	0.212747	0.0171557
SPPL2A	0.213013	0.00274888
YBX1	0.213052	0.000204099
ANKRD50	0.213159	0.0185153
TOR4A	0.213831	0.0183761
TM7SF3	0.213964	0.0112008
NRDC	0.215338	3.13286e-05
PIGK	0.21555	0.00749795
LRRC8C	0.216243	0.00311698
FAM213A	0.216919	0.000712892
MED16	0.217722	0.00939491
ID1	0.218059	0.00475538
PHPT1	0.219152	0.000739815
HS2ST1	0.219328	2.17639e-05
PRC1	0.221262	0.022492
ATP1A1	0.221315	2.91056e-09
MIS18A	0.221527	0.0101706
CSDE1	0.221647	0.0407835
FDPS	0.222021	0.000505386
ARHGAP11B	0.222174	0.0168615
SKIV2L2	0.222294	1.92191e-07
KLHL36	0.222359	5.90537e-09
AP1S3	0.222632	0.0460783
NR2F2	0.224588	0.000932962
VANGL1	0.224638	0.0371019
BUB1B	0.22607	0.00355164
SERINC5	0.227026	0.00374447
NRARP	0.228628	0.000957991
ASPM	0.228644	0.000167652
RXRA	0.228839	3.27795e-05
CTSH	0.229385	0.00615894
IDH2	0.23022	2.42498e-06
ZC3H12C	0.230883	0.021839
RDX	0.231031	0.0141718
PTPRS	0.231452	0.00568538
ZCCHC10	0.231865	0.0149396
DBNL	0.231958	0.000796172
RAVER2	0.232095	0.000106527
MIER3	0.232176	0.0376345
CDAN1	0.232241	0.00280345
APPL2	0.232576	0.00222099
PRKACB	0.232842	0.00492779
P3H1	0.233239	0.00171306
MIGA1	0.233308	0.00548531
GCLM	0.233993	0.000569116
PPP2R5A	0.234717	2.20026e-06
RABGGTB	0.235	0.039457
PYROXD1	0.235742	0.00894106
RPAP2	0.236076	0.0027304
C12orf57	0.236402	0.0140397
CUL3	0.236481	0.00699013
PMEPA1	0.236704	0.00539739
LRRC57	0.236925	3.82573e-05
DESI2	0.237285	1.18057e-11
TRIM29	0.238081	0.00141734
WWC3	0.238083	0.00660078
UBL3	0.239294	0.00574771
CHKA	0.239441	0.0436262
SEMA4B	0.240426	0.0158193
SYNM	0.240699	0.000134916
ZBTB41	0.240743	0.00294793
TNS3	0.241227	0.000111298
AMIGO1	0.241494	0.0450241
ANKH	0.241762	0.000844967
ACAT2	0.242247	0.00899783
RCOR3	0.242516	0.0170995
RBM5	0.242605	0.0155512
SYT12	0.243015	4.83482e-05
PRRG4	0.243674	0.0192112
PDGFD	0.24419	0.00874026
ZNRF2	0.245413	0.000957301
SORL1	0.246605	8.75004e-07
LINC01578	0.246767	0.0276437
NIPAL2	0.246803	0.0462549
FOXC1	0.247322	0.0465208
AGPAT2	0.248106	0.0249623
RCN2	0.248539	5.10636e-05
CDS1	0.248977	1.93804e-05
DCAF6	0.249946	4.38713e-08
CACNA2D1	0.250877	0.0142623
MBP	0.251375	0.0104351
NOTCH1	0.252757	0.000860211
ILVBL	0.253078	0.0017075
IPP	0.253372	0.00570849
S100A10	0.254587	1.49105e-05
C1orf116	0.255833	4.08512e-07
TET2	0.256376	0.018614
LAMTOR2	0.256959	0.0496689
CEPT1	0.259112	0.0182834
GPRC5A	0.259196	0.000291031
CDK2AP1	0.259579	0.0413237
PURA	0.259967	0.0014875
KRT14	0.260782	2.97145e-08
TAX1BP1	0.26104	0.0477394
DAGLA	0.262745	0.0383152
KATNBL1	0.262751	0.000105542
H3F3A	0.264132	2.59601e-06
NEK7	0.26535	0.0203132
ABCD3	0.265376	1.89826e-10
RAB13	0.265941	0.000457176
FAT2	0.266343	3.61989e-09
FRK	0.267229	0.00765832
ZNF280D	0.267691	0.0107254
TMEM40	0.268026	0.011617
PRCC	0.268129	0.00757114
MEIS2	0.269468	0.0210987
KLHL25	0.270439	0.00808065
FZD7	0.271109	0.0203864
JADE2	0.271199	1.03369e-17
AC004656.1	0.271636	0.00470743
CCNG1	0.271825	0.0102303
KRT5	0.273702	0.00112001
TACSTD2	0.275209	1.00452e-08
PITX1	0.27535	0.0218396
CLK2	0.275651	0.000529351
BMP7	0.27573	0.0236033
P2RY1	0.275828	0.00489875
PDE4DIP	0.275992	3.56827e-07
FLVCR1	0.276046	4.20556e-05
RAP1GDS1	0.277031	0.0221967
S100A11	0.278693	1.92989e-06
H2AFV	0.278815	9.24816e-16
MECP2	0.279033	0.021174
UACA	0.27929	0.000203055
MFAP3L	0.280114	0.0396617
SSNA1	0.280273	0.00498014
SLC44A5	0.280826	0.0152612
SLC25A21	0.281429	0.0111864
EXOSC1	0.281808	0.0400886
SKAP2	0.281973	0.000186741
CDC42BPG	0.282535	0.00383983
IL6ST	0.284113	0.000765549
RPL23	0.28452	0.00717775
NRIP1	0.284852	0.0014289
DHCR24	0.285755	9.28708e-16
ARFGEF3	0.286822	9.15422e-08
ANKRD13C	0.287446	5.86754e-06
TARSL2	0.288082	0.000550615
DENND4A	0.288619	0.0114555
CDC20	0.291664	6.06502e-06
SLC30A1	0.29168	0.0124161
ZSWIM3	0.293341	0.0198105
DHX29	0.293732	3.67722e-06
SRSF11	0.295496	0.00761298
ZMPSTE24	0.295545	4.52551e-15
HOXA5	0.295998	0.0329653
TESK2	0.296242	0.0298128
EMP1	0.296384	0.00960317
VWF	0.296689	0.0240591
ARPIN	0.29753	0.000935419
TNNI2	0.298092	0.0242076
SLC48A1	0.300993	0.0212945
WNT7B	0.303204	3.87663e-10
MAP3K6	0.304939	0.0136355
RPL4	0.308534	0.0422021
TMEM19	0.309311	3.11713e-06
EPHX1	0.309862	0.000120728
LAMA5	0.311999	8.28163e-05
SAPCD2	0.31221	0.00311698
REEP5	0.315358	0.0379775
FOPNL	0.316619	1.14692e-07
KITLG	0.317196	2.87439e-06
FAM129A	0.317444	1.00932e-06
HOXA1	0.318401	0.00903163
LGR4	0.318728	2.7366e-09
TTC9	0.319963	0.04961
MRPL37	0.320822	0.0282844
LINS1	0.322705	0.00477122
MAGI3	0.322982	1.41437e-08
RMND5B	0.324159	0.0160912
LINC00641	0.325086	0.0470517
OIP5	0.326544	0.00172236
PHTF1	0.328077	0.00177052
ARID5B	0.328993	0.0285302
CRYZL1	0.32998	0.00206447
PDGFC	0.331774	0.0126961
MKNK1	0.332932	0.000324396
TPRN	0.336135	0.00129679
FAM172A	0.338203	0.00592437
ALG14	0.339053	2.9902e-07
RIPK4	0.33956	1.37525e-08
NACC2	0.34005	7.93287e-08
RCCD1	0.340183	0.0265496
FBN2	0.340436	6.83919e-15
F2R	0.340511	6.38111e-08
ALDH1A3	0.340565	3.97602e-20
EPHB3	0.340848	0.000751873
KIF20A	0.343792	3.14688e-16
LAMTOR5	0.345274	0.037665
NYNRIN	0.345892	2.40176e-06
CERK	0.346372	1.44694e-09
CACHD1	0.346491	0.0154973
REEP6	0.347857	0.00965938
DSC3	0.351628	2.20774e-10
RAB15	0.352616	0.000743693
COL18A1	0.354656	0.0435167
RALGDS	0.354728	0.0137607
ZZZ3	0.354838	0.0410058
CEL	0.362719	0.0330286
LRAT	0.363601	0.0172605
TFAP2C	0.36404	0.000572376
AL160006.1	0.368026	1.71829e-07
CTSD	0.379081	0.0476046
SYT8	0.379293	9.20122e-10
DMRTA2	0.385609	0.010883
KIAA1211L	0.386122	0.00492779
ELF3	0.387527	2.60442e-08
LINC01963	0.389812	0.0144611
RNF207	0.392787	0.0183288
RHOV	0.393809	0.0069821
UBE2V2	0.394852	0.0394512
RNASEL	0.397455	9.24947e-05
SNX18	0.40072	1.67986e-05
SLC47A2	0.402206	0.000322701
BCL11B	0.403539	0.0199651
WNT4	0.405142	0.00888586
TLX3	0.405301	0.00762202
SULF2	0.405419	0.000111204
OPN3	0.407263	0.00905493
SASH1	0.408103	8.20698e-06
ALDH3B2	0.412072	0.0303459
TM7SF2	0.413416	0.0222234
AC012513.3	0.419533	0.0271306
CCDC61	0.421513	0.0387185
SATB1	0.423232	0.00113354
VGLL1	0.423958	0.0472001
AL138756.1	0.42748	0.0440063
SLC27A2	0.427649	0.0246117
PLAT	0.429163	0.000969464
FOXA1	0.429704	3.28829e-05
UPK2	0.434216	0.0382824
TGFBR3	0.437668	0.000225849
EFNA5	0.439395	0.0269487
PADI3	0.443237	7.18277e-18
TGM1	0.44662	0.0364741
PCSK9	0.44832	2.74076e-10
UNC5B	0.448833	5.12664e-07
APCDD1	0.452264	0.0172313
TTC1	0.452568	0.0102829
RAB4A	0.4551	1.57123e-13
PTGES	0.460063	1.78784e-22
CGN	0.46036	3.86566e-09
RBBP8NL	0.463643	0.000108803
SESN3	0.463978	3.00667e-05
YAP1	0.467719	0.0352069
ERMAP	0.469811	0.000322666
FZD10	0.469931	1.90239e-05
KRT19	0.471138	2.11984e-45
NOTCH3	0.474989	3.73753e-13
LY6D	0.476745	0.0386578
MRPL49	0.482676	0.0150714
ELF3-AS1	0.483366	0.0392449
CDKN2C	0.487016	4.41978e-22
AL356488.3	0.489616	0.0145763
C9orf84	0.489709	0.012004
NT5DC2	0.492392	9.94969e-10
FOXQ1	0.498774	0.00149649
AC027020.2	0.499806	0.000130095
WNT10A	0.509419	5.6613e-09
UNKL	0.512505	0.000712892
TATDN2	0.514598	0.027624
CXCL1	0.515948	0.0400618
ADD3	0.517456	0.0151821
SERPINB13	0.521698	1.13325e-14
AL354836.1	0.52682	0.0227009
ZSWIM5	0.529398	0.00502009
PI4KAP2	0.531935	0.0272064
ZNF131	0.533201	0.0364366
AMOT	0.53376	0.0383152
REEP1	0.537407	0.00642108
TJP3	0.541783	0.0189107
PCDHGB7	0.553926	0.000494451
PVR	0.554269	0.0357037
FGFR3	0.555208	9.71571e-07
CD14	0.557437	0.00173465
ST20-AS1	0.557615	0.0262765
GLUL	0.560924	0.00103206
PCDH10	0.565709	0.00144303
ABHD17A	0.57236	0.0348585
STEAP4	0.575466	0.00857608
WNT9A	0.575862	3.79173e-12
OVOL2	0.576614	0.0202044
TCF12	0.581199	0.000626559
BTD	0.586478	0.0140635
SVIL	0.596524	1.07048e-06
ALDH1L1	0.597337	0.00054143
SGK1	0.609312	0.0498338
RHCG	0.60934	0.0125204
PRSS27	0.612139	0.0118163
NANOS1	0.61753	0.000911907
RBPMS	0.63334	0.00262049
MXD3	0.646138	0.0367514
FGD3	0.648245	0.000312022
GRAMD2B	0.668254	0.00294793
LYPD1	0.672612	1.94845e-08
S100A9	0.679101	0.0187626
TLR6	0.684389	0.00573731
IGFL1	0.686578	1.60788e-20
ADAMTSL3	0.688699	0.0444223
HS3ST3B1	0.693964	0.0210987
AL022311.1	0.696825	0.00834561
FPGT	0.708918	0.0112301
CYP26A1	0.733884	0.030435
ADGRF1	0.734147	9.32798e-12
MMP12	0.758295	0.0186067
IGFBP3	0.781412	0.0157026
AC005083.1	0.784502	0.0189856
ALDH3A1	0.787607	5.5964e-08
MR1	0.792836	0.0456574
PADI4	0.806957	0.000624082
HSPA2	0.824039	0.0208527
MMP13	0.882576	5.18987e-08
ZMYND11	0.884861	0.0462338
MAZ	0.908726	0.0194528
TOX2	0.909071	0.0207116
ENTPD8	0.912566	0.0148074
GPR37L1	0.929689	0.00539905
NFE2L2	0.930485	0.036127
CYP26B1	0.950289	0.00315956
SOX2	0.960643	3.02839e-07
POU6F2	0.977115	0.017867
ERP27	0.995023	0.0440192
MMP1	0.997297	3.86328e-14
EMG1	1.00223	0.0472001
CP	1.01089	0.0246117
CALM3	1.03199	5.29701e-07
MMP10	1.04957	2.70926e-18
IQGAP2	1.05411	0.0119556
FLG-AS1	1.05758	0.00655435
CSRP1	1.06639	0.0366836
SORCS2	1.09967	0.0188163
TOMM40L	1.14248	0.00110847
IL1R2	1.15926	0.00253945
SERPINB3	1.17753	0.000257605
DCLK2	1.26773	0.0401743
KRT4	1.27249	8.23749e-29
AC096536.3	1.36148	0.0356979
ALDH1A1	1.39894	6.2416e-15
AL691482.3	1.55371	0.018614
AL162258.2	1.55638	0.0232704
AMH	1.69035	0.00233346
TCHHL1	1.72817	2.77313e-06
PCDHGA9	1.7873	0.0401216
AGR2	1.94597	0.00346962
VTCN1	2.18207	0.0180144
HNRNPA1L2	2.48254	2.23655e-05
AC099811.2	2.64917	0.0281137
AC135050.2	4.0829	0.0440202
AC012184.2	7.8307	7.45023e-08
AC003002.3	7.89391	0.033597
AC139530.2	22.0939	1.36212e-05
AC092329.3	22.8182	5.79428e-06
