# Supplementary material for: STING enhances cell death through regulation of reactive oxygen species and DNA damage
Source: Nat Commun. 2021 Apr 19;12:2327. doi: 10.1038/s41467-021-22572-8 (PMC8055995; doi:10.1038/s41467-021-22572-8)
Supplement: Supplementary file 5 — Supplementary Data 2 [file 41467_2021_22572_MOESM5_ESM.xlsx]

## Sheet: Sheet1
Gene	STING WT_0Gy_1	STING WT_0Gy_2	STING WT_0Gy_3	STING KO_0Gy_1	STING KO_0Gy_2	STING KO_0Gy_3	STING WT_RT_1	STING WT_RT_2	STING WT_RT_3	STING KO_RT_1	STING KO_RT_2	STING KO_RT_3
AC092143.1	0.321709	0	2.67829	0	0	0	0	0	0.0985486	0	0.743574	0
MIR1244-1	0.000909622	0.00098072	2.99811	0.000844138	0.000719017	0.000673227	0.000713629	1.11286	2.0093	0.000862496	0.000981395	0.0011642
RSAD2	0.946758	1.29535	0.757892	0	0.00276817	0.0159067	2.10593	1.60094	1.63177	0	0	0
OASL	1.03234	1.14822	0.819439	0.00719291	0.0074575	0.00690133	1.54474	1.4873	1.38998	0.00663821	0.00675185	0.00397998
CXCL11	1.27443	1.07778	0.647787	0	0	0	4.11227	4.05336	3.94517	0	0	0.552598
HERC5	1.07868	1.10442	0.816901	0.0113119	0.0161273	0.016401	1.61909	1.55954	1.39927	0.0224679	0.0176258	0.024349
SCN3A	1.53435	1.04231	0.423338	0	0	0.0286004	4.00448	1.80347	2.1738	0	0	0
CCL5	1.19293	1.08116	0.725908	0.0139384	0.00863154	0.0272733	1.01894	1.5506	0.929817	0.0463818	0.0391906	0.0585469
AC022384.1	0.46664	2.38316	0.150203	0	0.0507295	0.0325708	0.0384736	0.0970682	0.164155	0.0158102	0.0632436	0.144253
PTPRZ1	1.11853	1.40471	0.476761	0.0135607	0.246937	0.0108307	1.88234	0.922978	0.765363	0.0281834	0.0159358	0.038689
IFIT2	1.08535	1.06814	0.846514	0.0323323	0.0379703	0.0339553	1.6976	1.72964	1.51036	0.034761	0.0288081	0.033585
TMEM256-PLSCR3	1.39504	0.28196	1.323	0.00641175	0.0278999	0.013676	0.197766	2.14328	0.00588118	0.00899854	1.14321	0.0178004
IFIT3	1.06161	1.13678	0.801611	0.046302	0.0531457	0.0641607	1.51718	1.51343	1.31229	0.0468807	0.0630682	0.0466401
DDX60	1.05942	1.12389	0.816695	0.0543302	0.0554967	0.0624745	1.21803	1.19996	1.09123	0.0464487	0.0482103	0.0467291
CEACAM1	0.913702	1.17324	0.913058	0.0665287	0.0331464	0.0158045	1.88708	2.21293	1.4808	0.180519	0.216792	0.242756
IFI44L	1.07753	1.25728	0.665194	0.055298	0.0625923	0.0486574	1.56328	1.33425	1.4461	0.0395183	0.113506	0.0723423
CMPK2	1.21551	1.11875	0.665747	0.0828919	0.0590932	0.0637137	1.40417	1.17889	1.15933	0.0966553	0.0890868	0.0889611
OAS2	1.11318	1.28578	0.601035	0.10173	0.110225	0.118497	1.746	1.52136	1.43769	0.140928	0.166306	0.100376
IFI44L	1.07753	1.25728	0.665194	0.055298	0.0625923	0.0486574	1.56328	1.33425	1.4461	0.0395183	0.113506	0.0723423
DDX58	1.05004	1.12484	0.825121	0.109345	0.0933056	0.119827	1.76505	1.72625	1.58177	0.127624	0.132068	0.144768
RBMX2	0.970623	1.07241	0.956971	0.961006	0.957919	0.917155	0.99069	0.943411	0.986569	0.972643	1.03564	1.05607
CFAP54	1.06421	1.13234	0.803448	0.0790908	2.00345	0	1.8843	1.24411	4.02989	1.42596	0.271492	0
XAF1	0.830371	1.33384	0.835792	0.0616836	0.137233	0.127922	1.82633	0.53052	1.72242	0.105839	0.0749424	0.127764
RTP4	1.15077	0.969395	0.879833	0.0838684	0.17354	0.0756664	1.05918	0.990489	1.07661	0.0656305	0.148442	0.239465
MX1	1.01423	1.25273	0.73304	0.115499	0.121716	0.131969	1.74008	1.86482	1.63001	0.141578	0.179086	0.15797
NCF2	0.832157	1.32382	0.844026	0.112224	0.0643344	0.149894	2.21562	2.05979	2.02271	0.174536	0.200431	0.0496452
RNF144A	1.30255	0.817457	0.879995	0.0936501	0.277532	0.0647985	1.11118	0.895215	0.781902	0.0858636	0.0608063	0.154011
IFI27	1.14767	1.12886	0.723474	0.131002	0.110209	0.110765	3.08087	1.77987	1.63852	0.299664	0.199235	0.279135
ABCC9	1.16107	1.38892	0.45001	0.240079	0.191668	0	3.98343	3.46469	4.13384	0.582999	0.109881	0.133386
SPOCK1	0.928191	1.0977	0.974106	0.160858	0.17601	0.196667	1.76338	1.77595	1.6175	0.245659	0.323802	0.178116
FGF2	0.973785	1.11393	0.912281	0.173801	0.153078	0.152763	1.62295	1.4202	1.38175	0.153083	0.193055	0.1644
GBP4	1.12126	1.17273	0.706008	0.138269	0.1992	0.19071	1.0172	1.01573	0.963193	0.164983	0.0569431	0.11473
IFIT1	1.02717	1.12378	0.849048	0.178786	0.189443	0.184441	1.64058	1.6225	1.3723	0.145762	0.143648	0.129115
ISG20	1.33508	0.965786	0.699132	0.233407	0.119697	0.251879	2.29466	1.45973	1.93367	0.356714	0.21944	0.229584
ISG15	0.989017	1.1366	0.874386	0.203893	0.191484	0.201716	1.69372	1.53744	1.6373	0.212691	0.203028	0.186217
LAMA1	0.779787	0.771928	1.44828	0.0768133	0.187915	0.172594	5.39797	1.56653	2.55938	0.614039	0.439448	2.2944
CCL22	1.03432	0.865468	1.10021	0.240607	0.122637	0.233897	1.9195	2.10533	1.90935	0.608623	0.573273	0.861886
RARRES3	1.03665	1.1473	0.816056	0.200514	0.204962	0.236293	1.12474	1.01438	1.06803	0.204241	0.173493	0.121058
KLF4	1.16398	1.09085	0.745169	0.245221	0.265762	0.202045	1.37096	1.26928	1.09432	0.363676	0.391947	0.306043
CYP2W1	1.10151	1.21824	0.680254	0.0739916	0.437978	0.39181	0.879898	1.13941	0.699933	0.175259	0.111141	0
IFI6	1.07233	1.10934	0.818324	0.256916	0.23593	0.2606	0.998208	0.885229	1.86569	0.33456	0.293688	0.312362
PRLR	0.785309	1.54528	0.669413	0.171673	0.234561	0.194652	2.86617	1.53372	1.26781	0.311722	0.312948	0.442219
OAS1	1.03945	1.27703	0.683515	0.3195	0.270715	0.251052	1.27324	1.39924	1.40332	0.233982	0.203442	0.190638
PPM1K	1.06946	1.18608	0.744458	0.181497	0.252572	0.34573	1.43067	1.39976	1.82665	0.298408	0.388739	0.207078
AC018644.1	0.913223	0.738732	1.34804	0.524805	0.085597	0.125877	1.97716	1.57741	1.2764	0.637205	0.60936	0.187224
ZBED6	0.193213	0.707746	2.09904	0.193812	0.217944	0.214366	0.155871	0.194796	0.169517	0.239096	0.218789	0.326298
CPNE5	0.854172	1.53255	0.613283	0	0.247004	0.562557	3.4802	3.31584	2.87559	0.679433	0.511655	0.652072
HERC6	1.06006	1.08423	0.855708	0.277938	0.280692	0.271311	1.29463	1.18561	1.13027	0.27764	0.293652	0.35098
EPSTI1	1.1276	1.08992	0.782487	0.355012	0.267553	0.349632	1.41453	1.22126	1.23659	0.355471	0.231003	0.222821
SP8	1.05177	0.937123	1.01111	0.288121	0.222006	0.32721	1.23705	1.22073	1.09526	0.247271	0.324401	0.208105
TMEM173	0.980263	1.06321	0.956527	0.234348	0.239426	0.314677	1.17916	0.968176	0.982175	0.287152	0.335202	0.320263
BST2	1.06723	1.08344	0.849336	0.274858	0.266632	0.329937	1.40069	1.23801	1.2617	0.241338	0.231901	0.244997
PRR15	1.17553	1.1241	0.700373	0.304091	0.294668	0.430271	1.09188	1.05218	1.01103	0.241561	0.289124	0.20112
AC026333.3	1.41467	0.574504	1.01083	0.101798	0.636269	0.118418	1.39864	1.92051	1.87438	0.711429	1.10622	0.433634
VEGFC	0.902082	1.07265	1.02527	0.315117	0.311444	0.343383	1.51252	1.67015	1.42926	0.39533	0.316001	0.267219
HLA-B	0.893629	1.1716	0.934772	0.295256	0.25611	0.319629	1.35768	1.1134	1.13389	0.361129	0.330378	0.306683
DUOX2	0.9173	1.12703	0.955673	0.27747	0.557162	0.206699	1.03585	0.797088	1.02274	1.06339	4.46816	0.599061
MTMR7	1.70221	0.474215	0.823573	0.241256	0.196747	0.374773	0.849413	0.832225	1.04522	0.731891	0.474358	0.446805
LZTS1	0.836027	1.28233	0.881645	0.320006	0.397742	0.284624	1.18775	1.05564	0.971264	0.277717	0.461862	0.368451
CPSF1P1	0.917871	1.01779	1.06433	0.320734	0.330159	0.393707	1.62802	1.7714	1.78988	0.441853	0.166696	0.680653
DTNA	0.582427	0.526692	1.89088	0.111883	0.268938	0.289877	3.54559	1.24499	3.42702	0.427782	1.19866	0.795822
COLGALT2	0.81101	1.00287	1.18612	0.526674	0.0966871	0.428997	0.757036	0.659655	0.914663	1.18828	1.12056	1.39482
PDCD1LG2	1.22553	1.00685	0.767624	0.413085	0.392134	0.264627	3.07293	2.47254	2.31906	0.553987	0.938302	0.666379
BISPR	1.20003	1.11371	0.686258	0.227116	0.362785	0.439835	1.03216	1.33076	0.759764	0.264881	0.434579	0.487675
SLC15A3	0.914979	1.23336	0.851661	0.4197	0.514818	0.36005	1.48032	0.901709	1.37491	0.481424	0.43639	0.606413
CALCB	0.978097	0.740345	1.28156	0.236348	0.158579	0.55181	1.50325	1.33436	1.68586	1.15849	0.37049	0.138378
PMAIP1	1.01027	1.13554	0.854191	0.337412	0.350874	0.414006	1.53133	1.48339	1.5212	0.38198	0.503425	0.381328
PODXL2	3	0	0	0	3.95904	0	0	0	0	0	0	0
PLCG2	1.0443	0.976012	0.979687	0.324498	0.430173	0.468991	1.36312	1.33629	1.26828	0.406813	0.459129	0.391954
IL7R	0.995059	1.05907	0.94587	0.408252	0.416996	0.402437	1.81232	1.71959	1.56701	0.70127	0.690356	0.671676
HSH2D	0.920373	1.09988	0.979743	0.236246	0.254501	0.26854	2.13188	2.06039	2.079	0.452958	0.799834	0.572354
DHX58	1.18581	0.9626	0.851586	0.273106	0.420453	0.48054	1.44403	1.47483	1.69709	0.44303	0.438372	0.354018
NFE2L3	0.906796	1.05004	1.04317	0.373214	0.401743	0.391467	1.06252	1.12697	1.10838	0.477126	0.655218	0.717089
CCND2	0.96143	0.983708	1.05486	0.412226	0.400781	0.397546	1.3584	1.42732	1.42759	0.677016	0.672648	0.616408
SENCR	1.01709	1.08385	0.899059	0.4841	0.500757	0.218289	1.24925	1.36235	1.36392	0.254574	0.498862	0.167513
WARS	1.09307	1.11526	0.791671	0.450589	0.431555	0.396502	1.07035	1.09294	0.969658	0.468361	0.545498	0.512056
MAPK8IP2	0.621901	1.05848	1.31962	0.276708	0.328663	0.435569	1.32134	0.962714	0.873469	0.398552	0.571061	0.710471
KRT16P6	1.01861	0.953509	1.02788	0.485104	0.480015	0.415649	1.75428	1.46782	1.75198	0.703341	0.842943	0.713035
AL365181.3	0.916805	1.15705	0.92614	0.334039	0.368369	0.52232	1.34141	1.42643	1.40061	0.647723	0.607104	0.820777
EDA	0.95277	1.34572	0.701505	0.440494	0.332354	0.308212	1.07574	0.937093	1.0179	0.472043	0.717301	0.740321
C17orf99	1.05865	0.911367	1.02999	0.535949	0.499401	0.342143	0.716217	0.982716	0.478803	0.46066	0.916129	0.701533
SALL1	1.2542	0.733881	1.01192	0.371706	0.295601	0.593775	1.13906	1.20109	1.22188	0.49442	0.361472	0.246225
ODF3B	1.0062	1.30891	0.684889	0.475618	0.232479	0.585354	0.647243	0.760064	1.10882	0.537351	0.22602	0.0993213
THSD7B	1.18647	0.980578	0.832956	0.634598	0.544573	0.517235	0.87746	0.933066	1.19555	0.522149	0.688811	0.459025
BACH2	0.649665	1.31425	1.03608	0.529435	0.378676	0.411462	0.970717	1.79023	3.6265	0.946423	0.362934	0.798456
SLC2A13	1.12895	1.15988	0.711164	0.494786	0.535398	0.365581	1.33449	1.10445	1.12342	0.433921	0.445528	0.53309
AL359851.1	0.673653	1.21113	1.11522	0.364977	0.457799	0.473829	0.765652	0.762007	1.12047	0.819078	0.675176	0.665113
AC026191.1	0.86955	1.06971	1.06074	0.630624	0.661551	0.22683	0.810052	0.972608	1.09285	1.03069	0.585964	0.831477
GNAO1	1.00258	1.00769	0.989733	0.656564	0.575182	1.17152	0.724934	1.01095	0.948607	0.997972	0.593101	0.881452
TIAF1	1.34487	0.514166	1.14096	0.441779	0.408175	0.510681	1.01229	0.923093	0.505686	0.311717	0.369769	0.415171
TMEM136	1.04359	1.27932	0.677093	0.435996	0.549584	0.654017	0.867472	1.14203	0.607251	0.981682	0.819314	1.30658
AC010186.2	1.29867	0.759439	0.941888	1.01682	0.440703	0.698745	0.959367	1.05429	0.80437	0.97834	0.765638	1.11145
TMEM182	0.780695	1.24292	0.976383	0.805476	0.807669	0.724085	1.05702	1.05373	0.884271	0.715939	0.989533	1.18891
LINC00431	1.28207	0.876904	0.841023	0.280912	0.379878	0.59499	1.35729	1.31692	1.32876	0.31768	0.538083	0.755264
GRB10	0.965431	1.22653	0.808042	0.504315	0.5157	0.452289	1.19113	1.26187	1.21987	0.540072	0.545812	0.407408
HOXB9	0.953269	1.10672	0.940015	0.460871	0.430149	0.488473	1.2972	1.3429	1.44926	0.639848	0.801957	0.536356
SPEF2	1.12266	1.22304	0.654296	0.610287	0.399748	0.590826	0.97358	0.794462	0.725383	0.496583	0.63634	0.642484
CASP2	0.689342	1.13711	1.17355	0.645429	0.605648	0.397614	1.22974	0.710656	0.755796	0.809844	0.612564	0.449466
ZNF106	1.19607	1.06789	0.736041	1.29075	0.849182	0.928718	1.09429	1.36102	0.851146	0.825439	0.937516	0.902351
GAS7	0.964739	1.18979	0.845474	0.327734	0.558126	0.529025	2.82528	2.33538	1.74941	0.318257	0.730319	0.431058
EEF1A2	0.889204	1.03071	1.08008	0.457388	0.49624	0.43493	1.50741	1.34192	1.51737	0.772024	0.835963	0.730678
BRSK1	1.14945	0.784438	1.06611	0.313957	0.447672	0.461904	1.0524	1.29933	1.40656	0.475683	0.956086	0.746655
GPR50	1.10365	0.966631	0.929721	0.601165	0.450865	0.388894	1.89619	1.21815	1.51936	1.11031	1.55155	0.866507
MPP7	1.05388	0.975385	0.970736	0.484761	0.466992	0.488563	0.756672	0.781758	0.707529	0.86719	0.902377	0.898744
KCNV1	0.852445	0.884751	1.2628	0.194858	0.463693	0.925381	1.23715	1.97353	0.925876	0.538885	0.683719	0.416342
NRCAM	0.834073	1.1281	1.03782	0.591109	0.537054	0.611923	1.18961	1.14191	1.25065	0.53545	0.606899	0.903514
REC8	0.944167	1.0199	1.03594	0.426832	0.588734	0.548585	1.30678	1.22853	1.59218	0.71731	0.756058	0.646294
IRF9	1.05724	1.11757	0.825186	0.41706	0.473084	0.380682	1.76022	1.35242	1.8879	0.476154	0.338392	0.318182
PDPN	1.01315	1.04068	0.946178	0.714846	0.631129	0.314238	0.749118	1.0888	0.974621	1.05603	0.599861	0.778648
BOLA1	0.981073	0.821047	1.19788	0.415736	0.634007	0.460122	1.07161	0.54977	0.842297	0.51812	0.873791	0.706784
INHBE	0.804917	1.06911	1.12597	0.575142	0.572146	0.345715	1.10124	0.98583	0.885673	0.738365	0.64871	0.640559
PIK3AP1	1.12003	1.02523	0.85474	0.43215	0.79579	0.360019	1.51898	1.53594	1.86458	0.803584	0.852487	0.448095
OAS3	1.00127	1.09102	0.9077	0.522384	0.502252	0.502107	1.38881	1.38361	1.35066	0.489454	0.504931	0.46514
LYPD6B	0.852772	1.06197	1.08526	0.331826	0.464132	0.605588	0.789742	0.602548	0.833164	0.398628	0.498533	0.536252
NAP1L2	0.996686	1.00573	0.997584	0.643472	0.439543	0.428168	1.39168	1.03092	0.879772	0.696449	0.874592	0.675133
CISD2	1.07065	1.03351	0.895847	0.496416	0.539712	0.526182	1.04362	0.466481	1.06647	1.01932	1.04644	1.05433
PLAUR	0.847033	1.18497	0.967993	0.555154	0.512789	0.533538	1.40877	1.77143	1.48459	0.653692	0.823314	0.831788
TMEM151A	1.05808	0.662132	1.27979	0.472072	0.695467	0.376272	1.60879	1.17965	1.32624	0.832514	0.765688	1.07721
SYNE3	1.16358	0.947018	0.889399	0.470544	0.452046	0.512446	1.59352	1.68903	1.43946	0.822897	1.0661	0.701987
RYR2	0.558487	1.42272	1.0188	0.784265	0.443064	0.49614	1.61423	1.7897	1.68394	0.517629	0.439193	0.545648
HCAR3	1.13255	1.08124	0.786212	0.411116	0.577728	0.549267	1.12097	1.06136	1.10169	0.571375	0.511459	0.540951
TRANK1	1.00082	1.18302	0.816153	0.482426	0.617901	0.515006	1.13666	0.926859	0.938352	0.438408	0.386274	0.45412
APOL1	0.97757	1.0456	0.976826	0.515408	0.500271	0.653159	1.29195	1.02423	0.969636	0.473056	0.522734	0.461911
PDLIM3	0.885542	0.940991	1.17347	0.716162	0.471367	0.335852	0.94856	1.40353	1.21442	0.675062	0.909578	0.189009
ZNF93	0.806441	1.09644	1.09712	0.878808	0.640934	0.493673	1.48042	1.22502	1.14291	0.981218	1.30938	0.657
AC008969.1	1.44037	0.927695	0.631937	0.47872	0.315058	0.234954	0.75807	0.763513	0.52062	0.564166	0.462399	0.67973
ETV7	1.08122	1.02127	0.897509	0.519648	0.447637	0.567696	0.726484	1.00811	1.08677	0.334583	0.257669	0.213723
SEMA3D	1.10811	1.02424	0.867648	0.462087	0.587544	0.54195	1.22003	0.967237	0.976158	0.459615	0.546185	0.569781
AC016831.1	0.77816	1.00088	1.22096	0.266249	0.259078	0.71162	2.52184	1.57005	1.7931	1.9518	1.14039	1.52543
AL136295.5	1.00643	1.0449	0.948672	0.476638	0.553592	0.570367	1.19667	1.08069	0.922001	0.402752	0.514224	0.571897
DDX60L	0.987949	1.09981	0.91224	0.526385	0.46934	0.573795	1.26693	1.13189	1.05786	0.501509	0.501365	0.618974
AC027644.3	0.852546	1.02951	1.11795	0.453757	0.568572	0.585085	0.930402	0.723869	0.850176	0.594294	0.608368	0.719111
LGALS9	1.1139	1.257	0.629096	0.642277	0.728016	0.452698	1.5732	1.4324	1.10954	1.01115	0.91512	0.783682
ZC3HAV1	1.00654	1.05067	0.942782	0.525137	0.539651	0.506487	1.16769	1.18274	1.12328	0.541668	0.559536	0.551675
IRF7	1.04504	1.12211	0.83285	0.461999	0.541206	0.620137	1.20721	1.39381	1.35221	0.605161	0.512437	0.453844
TMEM27	1.08955	1.25527	0.655189	0.550004	0.490835	0.576191	1.72343	1.6018	1.67244	0.628509	0.851715	0.82406
RHEBL1	1.21214	0.799574	0.988285	0.488934	0.618446	0.486169	1.29294	1.05705	1.37566	0.312457	0.502252	0.465021
SAMD9	1.03682	1.09117	0.872015	0.523623	0.566069	0.545688	1.16785	1.15275	1.02685	0.440724	0.481309	0.51562
RNF223	0.804229	1.22141	0.974362	0.436013	0.471227	0.706557	1.09715	1.22606	1.23182	0.767606	0.759378	0.785525
HELZ2	1.01295	1.1733	0.813753	0.58776	0.530499	0.56891	1.57083	1.38598	1.47207	0.698084	0.66532	0.548743
ZNFX1	1.0059	1.05821	0.935886	0.500332	0.501218	0.504349	0.999354	1.02781	1.11014	0.547977	0.542013	0.517576
PDZD2	1.22738	1.27571	0.496914	0.443443	0.577257	0.589456	1.07312	1.22993	0.868485	1.32411	0.380679	0.578063
NSUN4	0.717577	1.13461	1.14782	0.84824	0.890824	0.737882	1.09644	1.15754	0.812957	0.717863	0.846523	0.909257
HCAR2	1.10584	1.07203	0.822132	0.429274	0.585993	0.641409	0.958042	0.949933	0.931786	0.503753	0.432554	0.484198
IFIH1	1.09154	1.07781	0.830652	0.522603	0.624929	0.612487	1.20704	1.27084	1.08615	0.449445	0.468086	0.533873
C19orf66	1.12153	1.1161	0.762373	0.636626	0.505888	0.537626	1.08311	0.84205	1.04635	0.60065	0.789494	0.608108
TNFRSF9	0.870579	1.0388	1.09062	0.434564	0.697455	0.619701	1.39172	1.46855	1.76262	1.02358	1.3653	1.73628
SP110	1.09303	1.09039	0.816584	0.54774	0.649897	0.553342	1.393	1.37988	1.27877	0.549266	0.581631	0.565767
PARP12	0.994139	1.13594	0.86992	0.511823	0.558008	0.485462	1.35404	0.976738	1.2161	0.640853	0.657614	0.575339
SECTM1	0.905805	0.770326	1.32387	0.455898	0.588692	0.468707	1.23788	0.93068	1.24028	1.03063	1.10745	1.24187
