# Supplementary material for: STING enhances cell death through regulation of reactive oxygen species and DNA damage
Source: Nat Commun. 2021 Apr 19;12:2327. doi: 10.1038/s41467-021-22572-8 (PMC8055995; doi:10.1038/s41467-021-22572-8)
Supplement: Supplementary file 7 — Source Data [file 41467_2021_22572_MOESM7_ESM.xlsx]

## Sheet: 1e
Dose (2 Gy per Fraction)		STING gRNA				NT gRNA
0		1	1	1		1	1	1
2		0.644986	0.464286	0.464752		0.279412	0.211765	0.297071
4		0.520325	0.604762	0.315927		0.197059	0.294118	0.156904
6		0.138211	0.245238	0.160574		0.029412	0.064706	0.070084
8		0.114905	0.208571	0.056919		0.031765	0.058824	0.010879

## Sheet: 1f
Dose (2 Gy per Fraction)		NT gRNA				STING KD
0		1	1	1		1	1	1
2		0.24806	0.15789	0.36036		0.52113	0.35354	0.54667
4		0.05814	0.09023	0.37838		0.23239	0.36364	0.53333
6		0.15891	0.18421	0.37387		0.47887	0.33838	0.69
8		0.05581	0.09624	0.16577		0.20845	0.42828	0.39733

## Sheet: 1g
	Cisplatin (µg/mL)		Non-Targeting				STING KO
	0		1	1	1		1	1	1
x1	2.5		0.600791	0.428846	0.768844		1.19565	0.836149	0.829225
	5		0.252964	0.257692	0.243719		0.478261	0.258446	0.346831
x4	2.5		0.009486	0.059231	0.174372		0.226087	0.228716	0.286972
	5		0	0.00625	0.00804		0.03913	0.033277	0.037676

## Sheet: 1i
	Cetuximab (nM)		WT				STING KO
	0		100	100	100		100	100	100
	10		51.2	48.7	53.1		45	49.6	46.6
	30		60.6	56.2	49.8		55	37.4	35.5

## Sheet: 2b
	Time (d)	STING KO							STING KO + RT								WT							WT + RT
	0	174.928	181.888	189	202.419	220.28	293.095		180	186.368	189.062	204.655	222.952	295.182	225.28		194.936	199.073	206.388	245.05	249.275	258.118		195.112	205.654	221.184	233.472	248.062	249.275	226.037
	2	276.85	280.962	252.008	219.7	282.807	357.188		203.732	206.91	372.368	279.752	316.606	460.8	238.713		222.264	224.249	243.936	303.8	335.226	278.519		303.8	254.8	252.648	281.75	374.062	292.801	228.15
	4	292.896	328.509	290.43	247.572	382.421	385.385		210.357	259.474	407.208	317.583	337.747	457.6	217.588		261.256	235.52	274.4	339.552	354.378	286.65		310.022	279.3	252.648	279.3	302.46	329.184	221.812
	6	335.008	380.582	379.906	262.132	425.6	528.814		214.326	301.089	424.536	342.144	436.87	520.2	192.512		317.812	297.419	298.424	435.006	404.586	322.404		360	312.542	267.096	265.88	291.312	421.267	235.673
	8	384	533.615	502.2	308.308	550.8	578.233		221.184	317.812	516.675	364.154	443.111	515.088	204.912		423.36	385.385	495.062	679.042	539.908	361		346.385	334.368	270.504	275.128	251.904	480.766	231.184
	10	563.108	694.925	550.687	451.156	750	670.761		264.6	361.6	532.728	425.88	425.88	495.356	224.264		637.065	516.587	744.185	892.587	698.044	614.102		325.85	289.541	304.981	207.576	247.808	534.65	224.45
	14	1263.3	1252.5	1326.7	943.2	1267.2	1076.9		349.5	421.57	611.78	528.81	502.14	558.4	244.49		1630.2	1169.6	1705.3	1604.8	1047.4	1391.5		443.11	230.2	337.5	224.33	258.94	509.79	174.6
	16								361.6	494.1	619.65	680.37	614.08	633.68	269.57									516.59	237.57	361	233.05	284.82	599.4	158.39
	18								416.3	573.09	647.5	712.98	640.61	677.12	295.31									525.12	258.12	343.13	223.93	292.9	625.22	172.98
	21								459	695	768	767	711	694	298									537	258	359	222	309	762	177
	23								506.3	842.8	857.6	818.4	785.5	709.2	309									622.7	271.6	374.2	226	346.8	810	176.8
	25								553.536	870.732	931.158	837.986	811.588	740.05	311.904									622.728	291.312	383.822	226.037	383.268	837.522	176.824
	28								619.5	965.1	1095	892.6	848.9	792.3	360.9									686.9	302.3	423.6	226	396.1	898.5	176.8
	30								637.07	1029.6	1166.6	970.2	914.84	808.58	385.78									710.7	304.7	484.42	233.05	409.25	962.28	176.82
	32								733	1061	1292	1044	1063	825	412									755	314	538	233	436	1004	177
	35								843.55	1158.9	1432.8	1191.7	1108.8	841.58	590									800.38	375.44	714.07	254.71	514.62	1130.7	182.57
	37								871.2	1341.65	1645.16	1289.67	1141.77	858.33	637.562									879.194	378.328	743.886	262.15	550.525	1266.45	182.574
	39								1003	1492	1775	1334	1197	858	727									903	432	779	296	615	1281	183
	42								1220.61	1804.35	2041.2	1529.98	1324.68	897.728	1070.31									1007.19	452.709	845.64	345.6	724.672	1398.44	188.416
	44
	46
	49

## Sheet: 2c
	WT	STING KO
	7.11667	3.41167
	13.2167	5.51167
	23.9167	5.31167
	29.4167	6.01167
	60.0167	9.21167
	41.8167	17.6117
	41.9167	25.9117

## Sheet: 2d
	Time (d)		WT									WT +RT										STING KD									STING KD + RT
	0		195.352	211.42	212.341	214.326	217.588	223.925	225.28	243.936		205.2	208.373	212.992	213.342	220.28	223.232	236.6	236.6			181.8	204.404	207.576	223.232	226.233	228.69	231.424	245.072		190.278	193.492	213.342	221.184	228.15	228.218	241.664	244.65	252.648
	2		216.31	227.328	228.15	241.758	259.7	257.094	252.648	274.4		212.097	217.088	221.812	242.938	234.488	232.375	243.936	236.6			199.888	217.088	221.184	243.936	248.292	242.406	252.648	279.3		190.278	221.184	226.233	273.757	234.488	235.52	259.182	252.008	272.816
	4		282	285	304	319	318	316	315	367		223	231	222	250	234	277	274	246			241	281	296	291	283	279	337	314		209	271	296	353	290	296	309	279	334
	7		539.8	530.6	526.7	619.7	658	640.8	561.4	525.7		244.1	239.6	219.7	250.5	234.5	285.7	274.4	189.8			380.6	425.9	477.4	537.9	511.6	383.3	547.3	412.1		238.1	306.3	407.2	462.5	335.2	370.7	394.3	311.7	361.4
	9		747	743	785	858	865	1107	862	816		248	234	204	250	230	304	254	182			558	476	568	628	737	562	804	720		269	314	465	520	381	384	459	329	406
	11		1317.6	1040.36	1137.03	1219.78	1173.6	1764.29	1316.22	1312.5		274.625	258.118	200.435	252.648	244.65	317.583	247.384	142.956			715.27	578	729.904	799.116	877.286	797.132	1005.89	901.765		334.62	425.6	656.1	692.563	508.032	444.675	611.776	374.46	463.956
	14											278.85	265.88	198.45	254.826	240.162	331.776	231.2	126.846			969.127	790.822	843.648	1019.3	1179.75	948.15	1355.21	1122.69		486	448	739.49	829.472	601.996	515.039	681.352	457.925	487.49
	16											296.3	331.9	196.5	259.2	272.2	385.4	231.2	121												553	472.4	887.5	1087	699.4	547.7	790.4	530.5	651.7
	18											307.5	399.4	196.5	269.3	303.8	419.8	245	119.6
	21											394	659	196	371	457	542	351	117
	23											424.536	795.675	254.571	538.65	659.776	874.8	552.96	116.64
	25
	28
	30

## Sheet: 2e
	WT	STING KD
	13.1625	1.0125
	16.9625	1.4125
	17.7625	7.5125
	18.7625	8.2125
	14.1625	1.8125
	15.1625	4.8125
	16.3625	6.4125
	22.7625	7.4125
		7.4125

## Sheet: 3b
				WT			STING KO
			Control	13.9535	22.2222	16.3793	6.6667	10.5882	15.3846
		Time (h) after RT	1	100	93.4066		100	93.1818
			6	59.3496	59.8007	53.0909	34.6369	39.5522	42.5373
			24	37.6106	36.1905	32.1739	23.5	22.0264	18.4874

## Sheet: 3d
				NT gRNA			STING KD
			Control	39.823	38.6139	39.3103	20.9091	45.1327	28.1879
		Time (h) after RT	1	100	98.3871		100	98.1132
			6	86.25	83.0986	88.0597	69.3069	63.6364	72.6496
			24	69.0265	70.1299	65.1786	32.3077	39.8374	31.4286

[truncated: 32 more sheets: 3e, 3g, 4c, 4d, 4f, 4g, 4h, 4i, 4j, 5a, 5b, 5e, 6a, 6b, 6c, 6d, 6e, 6f, Suppl 1a, Suppl 1b …]
